# Supplementary material for: Contaminant Exposure and Liver and Kidney Lesions in North American River Otters in the Indian River Lagoon, Florida
Source: Toxics. 2024 Sep 21;12(9):684. doi: 10.3390/toxics12090684 (PMC11435442; doi:10.3390/toxics12090684)
Supplement: Supplementary file 1 [file toxics-12-00684-s001.zip]

Archive with 1 entries (1 files):
- toxics-3137146-supplementary.pdf
